# Supplementary material for: Clinical Features and Outcomes of Conversion Therapy in Patients with Unresectable Hepatocellular Carcinoma
Source: Cancers (Basel). 2023 Oct 30;15(21):5221. doi: 10.3390/cancers15215221 (PMC10650115; doi:10.3390/cancers15215221)
Supplement: Supplementary file 1 [file cancers-15-05221-s001.zip]

Archive with 9 entries (9 files):
- Cancers_Supplementary_Table_1.pdf
- Cancers_Supplementary_Table_2.pdf
- Cancers_Supplementary_Table_3.pdf
- Cancers_Supplementary_Table_4.pdf
- Cancers_Supplementary_Table_5.pdf
- Supple 1 Ver2_Cancers_Conversion_Figure_.pdf
- Supple 2 ver2_Cancers_Conversion_.pdf
- Supple 3_Cancers_Conversion_Figure_.pdf
- Supple 4_Cancers_Conversion_.pdf
